# Supplementary material for: The Chelating Abilities of Tertiary Amines with N-O-Donors Towards Cu(II) Ions and the Catalytic Properties of the Resulting Complexes
Source: Molecules. 2025 Aug 19;30(16):3419. doi: 10.3390/molecules30163419 (PMC12388300; doi:10.3390/molecules30163419)
Supplement: Supplementary file 1 [file molecules-30-03419-s001.zip]

Archive with 1 entries (1 files):
- molecules-3667914-supplementary.pdf
